# Supplementary material for: Effect of Synthetic Vitreous Fiber Exposure on TMEM16A Channels in a Xenopus laevis Oocyte Model
Source: Int J Mol Sci. 2024 Aug 8;25(16):8661. doi: 10.3390/ijms25168661 (PMC11354525; doi:10.3390/ijms25168661)
Supplement: Supplementary file 1 [file ijms-25-08661-s001.zip]

Archive with 1 entries (1 files):
- ijms-3115459-supplementary.pdf
